# Supplementary material for: Potent neutralizing human monoclonal antibodies protect from Rift Valley fever encephalitis
Source: JCI Insight. 2024 Aug 1;9(18):e180151. doi: 10.1172/jci.insight.180151 (PMC11457859; doi:10.1172/jci.insight.180151)
Supplement: Supporting data values [file jciinsight-9-180151-s176.xlsx]

## Sheet: Fig 1B
ID	DPI	RVFV-140	RVFV-379	DENV-2D22	RVFV-268
J1	19	0
J2	19	0
J3	19	0
A1	8	1
A2	19	0
A3	19	0
K1	19		0
K2	19		0
K3	7		1
B4	8		1
B5	9		1
B6	19		0
C1	8			1
C2	7			1
C3	11			1
L1	12			1
L2	19			0
L3	8			1
C1	7			1
C2	10			1
C3	3.5			1
C10	6			1
C11	7			1
C12	8			1
B1	19				0
B2	19				0
B3	19				0
B10	19				0
B11	7				1
D1	7			1
D2	9			1
D3	10			1
D10	7			1
D11	8			1
D12	7			1
R1	19				0
R2	19				0
R3	8				1
R10	19				0
R11	8				1
R12	19				0

## Sheet: Fig 1C
Weights
DPI	A1	A2	A3	B4	B5	B6	C1	C2	C3	J1	J2	J3	K1	K2	K3	L1	L2	L3	D1	D2	D3	D10	D11	D12	R1	R2	R3	R10	R11	R12	C1	C2	C3	C10	C11	C12	B1	B2	B3	B10	B11	B12
0	1	1	1	1	1	1	1	1	1	1	1	1	1	1	1	1	1	1	1	1	1	1	1	1	1	1	1	1	1	1	1	1	1	1	1	1	1	1	1	1	1	1
1	0.98153	0.971609	0.981432	1.01613	1.03252	1.00806	0.983651	1.01377	0.986413	0.997319	0.973046	0.997326	0.981081	0.994778	0.997354	1.01635	0.976253	0.992105	0.986631	1	0.97878	1.025	1.00817	1.01087	0.994475	0.976331	0.978378	0.978552	1	0.99458	1.00536	1.02419	1.02151	1.00783	1.00794	1.01579	0.984169	0.997347	0.989529	1	1.01319	0.991525
2	0.973615	0.977918	0.981432	1.02419	1.03794	1	1.01362	1.01928	0.964674	0.994638	0.994609	0.986631	1.01892	0.979112	0.984127	1.00817	0.989446	0.978947	0.991979	1.00543	0.98939	1.00937	0.997275	0.986413	1.00552	0.982249	0.986486	0.991957	0.994595	1.00271	1.00536	1.00806	1.01344	1.00783	0.997354	1.01579	0.992084	1.00265	0.994764	1.00264	1.01055	1.01695
3	0.984169	1	0.986737	1.01075	1.03523	0.997312	1.0109	1.02755	1.00543	0.991957	0.983827	0.991979	1.0027	0.966057	0.984127	0.978202	0.98153	0.978947	0.97861	0.978261	0.970822	1.0375	1.00545	1.00543	1.00829	0.997041	1.00811	0.997319	1.01351	1.01355	1.03217	1.01344	1.02419	1.02089	1.01058	1.02368	0.994723	1.00265	1.00262	1.01055	1.02111	1.02825
4	0.984169	0.993691	0.97878	1.03495	1.03794	1.03226	1.00272	1.01928	0.983696	0.994638	0.989218	0.986631	1	0.992167	0.992063	1.0109	1.05013	1	1.00267	1.0163	0.98939	1.04375	1.01907	1.01359	0.983425	0.982249	0.986486	1.00536	1.01351	1.00813	1.04021	1.00538		1.03916	1.02646	1.02105	0.992084	1.01061	1.00524	1.02902	1.02375	1.0339
5	0.992084	0.977918	0.949602	1.00269	1.04065	1.01075	0.997275	1.01377	0.986413	0.986595	0.978437	0.981283	0.983784	0.971279	0.989418	1.00817	0.970976	1.00263	1.00802	1.00815	0.997347	1.01562	1.01907	1.01359	1	0.97929	0.986486	0.991957	1.01622	1.01084	1.00804	1.02688		0.992167	1.03968	1.02632	1.00264	1.01061	0.989529	1.02111	1.01319	1.03955
6	0.976253	0.968454	0.965517	1.00538	1.0542	1.01613	1.01635	1.05785	1	1.02413	0.994609	0.989305	1.01081	0.992167	0.989418	1.0109	1.00528	1.01316	1.02406	1.01087	0.994695	1.025	1.00272	1.03261	0.997238	0.994083	1	0.997319	1.01081	1.00542	1.00804	1.02688		0.992167	1.03968	1.02632	1.00264	1.01061	0.989529	1.02111	1.01319	1.03955
7	1.0343	0.968454	0.98939	1.03226	1.0542	1.01075	1.00545	1.0551	0.972826	1.02413	0.991914	0.994652	1.00811	0.986945	1.12434	1.03542	1.01319	1.04474	1.06684	0.980978	0.94695	1.09375	1.02452	0.98913	0.986188	0.964497	1.03514	0.967828	0.986486	0.97832	0.941019	1.03763				1.04737	1.00792	0.986737	1.00262	1.02375		1.0339
8										1.02681	0.994609	1.0107	1.02162	0.986945		1.04087	0.976253	0.760526		1.0163	0.949602		1.07084		0.975138	0.988166		0.994638	1.05135	1.03252		1.03763					1.00792	1.00531	1.00262	1.01847		1.04802
9		1.00631	0.97878			0.991935				1.00536	0.975741	1	1.03514	0.986945		1.0436	0.992084			0.994565	1.03448				1.01934	1.00888		1.00804		1.01897		1.05108					1.00264	1.00531	0.992147	1.02375		1.0452
10		1.00315	0.994695			0.981183			1.05435	1.00268	0.994609	0.986631	0.994595	0.984334		1.02997	0.994723				1.03979				1.0221	1.01479		1.00536		1.00271							1.00528	1.01592	1.01047	1.02375		1.00282
11		0.977918	0.997347			1.01344			0.76087	1.0134	1.01617	1.01604	1	0.984334		1.01635	0.98153								1.03315	1.01479		1.00268		1.01626							1.00792	0.997347	1.01047	1.02902		0.997175
12		1	1.00531			1.01613				1.02145	0.975741	0.97861	1.01892	0.989556			0.994723								0.986188	0.994083		1.03485		1.03794							1.01055	1.01326	1.00524	1.02375		0.99435
13		0.981073	0.997347			1.00269				1.03485	0.994609	1.01604	1.03243	0.989556			1.01055								1.00829	1.01183		1.00536		1.01626							0.992084	0.984085	0.992147	1.02375		0.997175
14		1.01893	1.01592			1.00269				0.986595	0.975741	0.965241	1	0.992167			0.986807								1.0221	1.00296		0.991957		1.00542							1.01319	1.02122	1.01047	1.01847
15		0.990536	0.992042			1.01613																			1.00552	0.997041		1.00536		1.01897							1.01055	1	1	0.994723
16		1.00315	0.992042			1.02151				1	0.97035	1.01337	1	0.976501			0.968338								1.01381	1.00592		1.01072		1.02439							1.00792	0.986737	0.997382	1.02111
17		1.01893	1.00796			0.997312				1.0134	1.01078	1.01337	1.00811	0.994778			1.04749								1.03591	1.01479		1.0134		1.0271							1.01847	1	1.01309	1.00264
18		1	1.00265			1.00269				1.00268	0.975741	0.986631	0.983784	0.971279			0.978892								0.997238	1.01183		1.00804		1.01626							1.01847	1.00796	1.00785	1.02639
19		1.00946	1.00265			1				1.01609	1.0027	1.02406	0.981081	1			1.00264								1.01105	1.01775		1.01072		1.0271							1.01055	1.00531	1.01309	1.01319
Temps
DPI	A1	A2	A3	B4	B5	B6	C1	C2	C3	J1	J2	J3	K1	K2	K3	L1	L2	L3	D1	D2	D3	D10	D11	D12	R1	R2	R3	R10	R11	R12	C1	C2	C3	C10	C11	C12	B1	B2	B3	B10	B11	B12
0	1	1	1	1	1	1	1	1	1	1	1	1	1	1	1	1	1	1	1	1	1	1	1	1	1	1	1	1	1	1	1	1	1	1	1	1	0.998435	1	1	1	1	1
1	1.00801	1.0072	1.00629	0.982538	0.972603	0.98046	0.976966	1	0.99601	1.0084	1.02357	0.980834	0.99878	0.986431	1.02012	0.998869	0.983721	1.00735	1.03114	1.02773	1.00562	1.05729	1.04809	0.993481	1.02139	1.01907	1.02926	1.00473	1.04216	1.02633	1.02107	1.01251	1	1.00539	1.00668	0.985171	1.00861	1.01888	1.01589	0.998024	0.988495	1.00994
2	0.969551	0.9928	1.02594	1.04773	1.0468	0.981609	1.00159	0.9864	0.98324	0.996399	1.01117	0.988726	1.00244	1.06431	1.0071	1.00452	1.00581	1	1.02669	1.05915	1.01312	1.01868	1.00247	1.0691	1.05304	1.02271	1.0327	0.985816	1.06104	1.01898	1.04628	1.03385	1.0413	1.02471	1.00429	0.996293	1.03013	1.03994	1.03707	1.03261	1.00911	1.01292
3	1.02644	1.0408	1.02752	1	1.0274	0.989655	1.01589	1.0288	1.03113	1.0096	1.01489	1	1.01585	0.99469	1.02367	1.01471	1.01512	1.01103	1.05783	1.04621	1.0328	1.01619	1.01603	1.02868	1.04192	1.03724	1.04647	0.984634	1.03335	1.00674	1.06095	1.05004	0.991263	1.02426	1.04008	1.01668	1.02973	1.05955	1.0348	1.04941	0.981783	1.02485
4	1.02724	1.092	1.06289	0.988359	0.978311	1.07586	0.992851	1.0152	1.01995	1.03001	1.04342	1.01466	1.03049	0.99115	1.02604	1.02715	1.03605	1.02083	1.07206	1.06285	1.03843	1.01619	1.01603	0.986962	1.06843	1.05177	1.07917	1.00827	1.0321	1.00919	1.0459	1.02502		0.973046	1.04008	0.994439	1.07903	1.08497	1.06127	1.02569	0.979866	1.02386
5	1.04167	1.0784	1.06918	1.00698	1.01941	0.995402	1.00397	1.0208	1.02554	1.03361	1.02481	1.00113	1.04268	1.00295	1.03669	1	1.01279	1	1.08541	1.08318	1.04405	0.988792	1.0074	0.973924	1.07271	1.0663	1.10843	1.0331	1.04468	1.01776	1.01505	1.04489		0.955975	1.04389	1.00278	1.07121	1.10094	1.07489	1.02569	0.986577	1.04274
6	1.04247	1.084	1.06447	1.03027	1.0137	1.01034	0.9722	1.0096	1.03113	1.04562	1.04342	1.03495	1.03902	1.02537	1.0426	1.0181	1.01744	1.01593	1.08808	1.061	1.05811	1.01743	0.996301	0.983051	1.09752	1.09355	1.0895	1.02128	1.04468	1.04838	1.02408	1.04341		0.860737	1.01527	0.983318	1.09468	1.12418	1.09228	1.08103	1.00575	1.04771
7	1.0625	1.068	1.05739	1.02328	1.02169	1.00345	0.980937	0.9952	1.03751	1.02401	1.03598	1.02368	1.04146	1.03245	1.02959	0.979638	1.0186	1.0723	1.0774	1.06562	1.02718	0.997509	1.00863	0.984355	1.10522	1.08719	1.10671	1.01182	1.07992	1.0643	0.965388	1.05445				0.986098	1.11424	1.14887	1.10741	1.07016		1.0338
8										1.04322	1.05459	1.0575	1.04878	1.03717		1.03733	1.02907	0.893382	1.04359	1.06839	1.05717	0.998755	1.0111	0.915254	1.05389	1.11535	1.04647	1.02482	1.05853	1.04348		1.00957					1.12676	1.15759	1.12027	1.08103		1.0328
9		1.0712	1.08412			1.01034				1.06723	1.05087	1.0575	1.05122	1.05487		0.986425	1.03953			1.08133	1.06186		0.928483		1.13003	1.10808		1.02837	1.0107	1.04348		0.994481					1.14945	1.16921	1.14372	1.0583		0.993042
10		1.0936	1.08569			1.02644			1.05267	1.06843	1.06328	1.0699	1.05244	1.03127		0.921946	1.04535			1.02773	1.07216				1.13858	1.11535		1.02719		1.05205							1.15336	1.19245	1.14637	1.06028		0.960239
11		1.116	1.10299			1.01264			0.969673	1.06242	1.04963	1.07215	1.05244	1.03953		0.885747	1.0407				1.07498				1.15312	1.13442		1.04137		1.08267							1.18153	1.2244	1.15885	1.07411		0.954274
12		1.1232	1.11006			1.01494				1.07443	1.08189	1.08455	1.06707	1.05251		0.83371	1.06395								1.16595	1.16076		1.0331		1.07287							1.18075	1.22367	1.16415	1.08696		0.884692
13		1.1264	1.1077			1.02759				1.07443	1.06576	1.08681	1.05	1.05959			1.07442								1.17536	1.16712		1.03073		1.079							1.20031	1.22658	1.1649	1.09091		0.852883
14		1.1344	1.13679			1.03908				1.10084	1.06079	1.0947	1.08293	1.07493			1.08256								1.1728	1.16894		1.03546		1.07655							1.21518	1.2411	1.18306	1.12747
15		1.1544	1.12972			1.02759																			1.17964	1.17075		1.06501		1.09492							1.22379	1.25127	1.20197	1.11957
16		1.172	1.14858			1.02759				1.08703	1.05769	1.08906	1.07988	1.08378			1.0593								1.18221	1.198		1.06383		1.09002							1.22926	1.26725	1.2239	1.11166
17		1.14	1.11557			0.988506				1.06963	1.07568	1.09357	1.10488	1.06313			1.07558								1.20787	1.21617		1.0591		1.08879							1.23396	1.2716	1.22088	1.13043
18		1.2128	1.16903			1.03678				1.08523	1.08933	1.09808	1.10366	1.07729			1.1								1.21728	1.22434		1.05674		1.09614							1.26213	1.29484	1.22769	1.13538
19		1.2048	1.17689			1.03563				1.08523	1.13275	1.10936	1.10976	1.07139			1.0907								1.23781	1.23887		1.07329		1.13043							1.2543	1.28758	1.22315	1.14032

## Sheet: Fig 1D Control mAb
DPI	Healthy	Symptomatic	Neurological	Dead
1	18	0	0	0
2	18	0	0	0
3	15	3	0	0
4	7	10	0	1
5	6	10	1	1
6	3	10	3	2
7	1	4	5	8
8	0	4	2	12
9	0	3	3	13
10	0	1	3	15
11	0	2	1	15
12	0	1	1	16
13	0	1	0	17
14	0	1	0	17
15	0	1	0	17
16	0	1	0	17
17	0	1	0	17
18	0	1	0	17
19	0	1	0	17

## Sheet: Fig 1D RVFV-268 mAb
DPI	Healthy	Symptomatic	Neurological	Dead
1	23	0	0	0
2	20	3	0	0
3	21	2	0	0
4	16	6	0	1
5	16	7	0	0
6	16	6	0	1
7	8	13	1	1
8	12	7	2	2
9	11	5	0	7
10	7	8	0	8
11	8	7	0	8
12	9	6	0	8
13	6	9	0	8
14	7	8	0	8
15	7	8	0	8
16	12	3	0	8
17	15	0	0	8
18	15	0	0	8
19	15	0	0	8

## Sheet: Fig 2B
	DENV-2D22						RVFV-268
Liver	8041.75	46352.1	38100000	8934.77	180000000	10482.2	0	0	0	0	0	0
Brain	2052.67	307201	15003.9	776.164	2883.58	8308.54	3763.47	0	3870.36	0	1132.12	0

## Sheet: Fig 2C
	DENV-2D22						RVFV-268
Liver	118782	15727.7	35088.2	467740	85639.9	151171	5.41975	0	5.00959	0	0	35.0814
Brain	79.9405	21460.4	52.6983	6798.34	1306.2	1218.78	0	0		0	0	7.641
Lung	242980	103601	307806	372785	127458	0	244.893	208.708	1045.62	593.005	16.9408	826.873
Spleen	96519.3	4011.99	9878.38	2998.99	11251	11376.8	0	0	0	0	0	0

## Sheet: Supp Fig 2A
	DENV-2D22						RVFV-268
Liver	0	0	100	0	0	100	0	0	0	0	0	0
Brain	0	3500	0	0	400	0	0	0	0	0	0	0

## Sheet: Supp Fig 2B
	DENV-2D22						RVFV-268
Liver	100	1000000	0	0	0	0	0	0	0	0	50	0
Brain	0	340000	0	0	200	25000	0	0	0	0	0	0
